# Supplementary material for: Knowledge of COVID-19 Infection Guidelines among the Dental Health Care Professionals of Jazan Region, Saudi Arabia
Source: Int J Environ Res Public Health. 2022 Feb 11;19(4):2034. doi: 10.3390/ijerph19042034 (PMC8872162; doi:10.3390/ijerph19042034)
Supplement: Supplementary file 1 [file ijerph-19-02034-s001.zip]

Archive with 1 entries (1 files):
- ijerph-1540434-supplementary.pdf
